# Supplementary material for: Complete Genome Sequencing Revealed the Potential Application of a Novel Weizmannia coagulans PL-W Production with Promising Bacteriocins in Food Preservative
Source: Foods. 2023 Jan 3;12(1):216. doi: 10.3390/foods12010216 (PMC9818457; doi:10.3390/foods12010216)
Supplement: Supplementary file 1 [file foods-12-00216-s001.zip]

Archive with 1 entries (1 files):
- foods-1985011-supplementary.pdf
